# Supplementary material for: Hsa_circ_0056686, derived from cancer-associated fibroblasts, promotes cell proliferation and suppresses apoptosis in uterine leiomyoma through inhibiting endoplasmic reticulum stress
Source: PLoS One. 2022 Apr 7;17(4):e0266374. doi: 10.1371/journal.pone.0266374 (PMC8989227; doi:10.1371/journal.pone.0266374)
Supplement: S1 Dataset — (XLSX) [file pone.0266374.s002.xlsx]

## Sheet: Sheet1
		Dataset
Figure 1								Mean	SEM
1A	α-SMA	NFs	1.03	1.11	1.07	0.89	0.9	1	0.1
		CAFs	2.8	2.9	3.13	3.08	3	2.982	0.133866
	FAP	NFs	1.02	0.88	0.87	1.13	1.1	1	0.121037
		CAFs	4.02	4.09	3.81	3.55	3.9	3.874	0.210784
1B		control	0.35	0.4	0.52	0.67	1.12	0.612	0.309629
		NFs-CM	0.33	0.41	0.56	0.85	1.36	0.702	0.417935
		CAFs-CM	0.34	0.41	0.64	1.15	1.76	0.86	0.594853
1C		control	22.5	26.7	18.2	20	24.1	22.3	3.3444
		NFs-CM	30.5	25	36.3	33	31.3	31.22	4.1288
		CAFs-CM	55.5	47.5	61.6	58	65.3	57.58	6.74292
1D		control	5.01	5.14	5.35	5.5	5.72	5.344	0.282365
		NFs-CM	3.35	3.3	3.8	3.63	3.7	3.556	0.220068
		CAFs-CM	2.03	2.1	2.3	2.5	2.13	2.212	0.18913
Figure 2
2A	Myometrial		Leiomyoma
	1		3
	1.2		3.5
	1.5		4
	0.6		3.5
	0.5		3.9
	0.8		3.8
	0.9		4.2
	1		4.1
	0.7		4.6
	1.3		5.6
	1.5		4.9
	1.6		5
	1.8		5.2
	2		6.5
	1.3		5.4
	2.6		5.77
	3		4.8
	2.68		5.6
	0.75		4.2
	2.8		6.2
	1.3		5.7
	1.9		5.8
	1.1		6
	0.8		5.5
	1.6		5.9
	0.8		4.7
	2.2		6.1
	2.5		4.6
	1.4		5.8
	1.22		6.4
								Mean	SEM
2B		control	0.92	0.82	1.04	1.07	1.15	1	0.130192
		NFs-CM	1.19	1.2	1.5	1.3	1.32	1.302	0.12498
		CAFs-CM	2	1.91	2.2	2.04	2.17	2.064	0.12054
Figure 3
3A		control	0.9	0.92	1.05	1.07	1.06	1	0.0827647
		CAFs-CM	2.1	2.26	2	2	2.14	2.1	0.108628
		CAFssh-NC-CM	2.07	2.02	2	2.12	2.21	2.084	0.0844393
		CAFssh-circ_0056886-CM	1.13	1.03	1	1.23	1.24	1.126	0.110589
3B	control	0 h	0.3	0.29	0.3	0.31	0.3	0.3	0.00707107
		24 h	0.34	0.35	0.36	0.35	0.36	0.352	0.0083666
		48 h	0.44	0.48	0.56	0.49	0.69	0.532	0.0983362
		72 h	0.8	0.85	0.89	0.62	0.65	0.762	0.120706
		96 h	1.6	1.59	1.57	1.47	1.4	1.526	0.0873499
	CAFs-CM	0 h	0.32	0.26	0.42	0.21	0.37	0.316	0.0838451
		24 h	0.37	0.32	0.5	0.4	0.42	0.402	0.0664831
		48 h	0.68	0.71	0.74	0.82	0.86	0.762	0.0756307
		72 h	1.5	1.27	1.25	1.28	1.4	1.34	0.107005
		96 h	2.43	2.14	2.28	2.39	2.42	2.332	0.12276
	CAFssh-NC-CM	0 h	0.32	0.21	0.29	0.4	0.39	0.322	0.0779102
		24 h	0.43	0.55	0.31	0.49	0.33	0.422	0.102567
		48 h	0.9	0.62	0.72	0.69	0.68	0.722	0.105925
		72 h	1.27	1.32	1.51	1.24	1.47	1.362	0.12112
		96 h	2.63	2.39	2.4	2.26	2.51	2.438	0.139176
	CAFssh-circ_0056886-CM	0 h	0.23	0.31	0.44	0.33	0.24	0.31	0.0845577
		24 h	0.29	0.39	0.25	0.47	0.5	0.38	0.109087
		48 h	0.76	0.7	0.6	0.43	0.65	0.628	0.125579
		72 h	0.71	0.83	0.92	0.9	0.73	0.818	0.0957601
		96 h	1.57	1.55	1.65	1.74	1.5	1.602	0.0941807
3C		control	16	22.1	22	23.3	18	20.28	3.11881
		CAFs-CM	56	60	59	58	55	57.6	2.07364
		CAFssh-NC-CM	52	59	58	60.5	55	56.9	3.39853
		CAFssh-circ_0056886-CM	30	32	35.5	37	36	34.1	2.96648
3D		control	4.6	6	7	4.7	6.3	5.72	1.04259
		CAFs-CM	2.1	2.4	2	3.6	3.5	2.72	0.772658
		CAFssh-NC-CM	1.6	3.5	1.5	3.6	3.8	2.8	1.14673
		CAFssh-circ_0056886-CM	13.8	14.2	16	16.1	16.2	15.26	1.16103
Figure 4
4A	GRP78	control	1	0.95	0.9	1.05	1.1	1	0.0790569
		CAFs-CM	0.2	0.4	0.23	0.28	0.47	0.316	0.115022
		CAFssh-NC-CM	0.3	0.4	0.25	0.37	0.27	0.318	0.0645755
		CAFssh-circ_0056886-CM	0.83	0.89	0.96	0.79	0.86	0.866	0.0642651
	CHOP	control	0.83	1.1	1.03	0.97	1.07	1	0.106771
		CAFs-CM	0.32	0.38	0.42	0.39	0.45	0.392	0.0486826
		CAFssh-NC-CM	0.44	0.26	0.44	0.29	0.48	0.382	0.0995992
		CAFssh-circ_0056886-CM	1.02	0.89	0.9	1	0.81	0.924	0.0861974
	ATF6	control	0.95	1.13	0.87	1.07	0.98	1	0.10198
		CAFs-CM	0.52	0.4	0.56	0.39	0.37	0.448	0.0858487
		CAFssh-NC-CM	0.33	0.57	0.54	0.32	0.4	0.432	0.116919
		CAFssh-circ_0056886-CM	0.82	1.03	1.08	0.81	1.04	0.956	0.130115
4B	Bcl-2	control	1.04	0.9	0.91	1.1	1.05	1	0.0897218
		CAFs-CM	2.3	2.35	2.26	2.55	2.3	2.352	0.115195
		CAFssh-NC-CM	2.43	2.31	2.44	2.3	2.28	2.352	0.0766159
		CAFssh-circ_0056886-CM	0.81	0.96	0.98	0.75	0.85	0.87	0.0982344
	Cleaved-caspase-3	control	1.12	1.02	0.83	0.93	1.1	1	0.121037
		CAFs-CM	0.37	0.44	0.33	0.58	0.4	0.424	0.0960729
		CAFssh-NC-CM	0.5	0.35	0.43	0.49	0.38	0.43	0.0659545
		CAFssh-circ_0056886-CM	0.85	1.11	1.14	0.89	1.01	1	0.128841
4C	COL1A1	control	0.97	1.05	1.11	0.97	0.9	1	0.0812404
		CAFs-CM	1.36	1.63	1.43	1.57	1.62	1.522	0.120706
		CAFssh-NC-CM	1.53	1.6	1.43	1.58	1.44	1.516	0.0782943
		CAFssh-circ_0056886-CM	1	1.03	0.95	0.93	1.09	1	0.0640312
	COL1A2	control	0.94	0.85	1.11	1.01	1.09	1	0.107703
		CAFs-CM	1.9	2	1.97	1.89	1.9	1.932	0.0496991
		CAFssh-NC-CM	2.02	2.06	1.91	1.9	1.81	1.94	0.10025
		CAFssh-circ_0056886-CM	1.13	1.22	0.98	1.07	1.15	1.11	0.0902774
	COL3A1	control	0.91	0.9	1.05	1.01	1.13	1	0.0969536
		CAFs-CM	2.4	2.57	2.34	2.45	2.41	2.434	0.0856154
		CAFssh-NC-CM	2.5	2.61	2.33	2.47	2.34	2.45	0.11726
		CAFssh-circ_0056886-CM	1.11	1.28	1.21	1.38	1.05	1.206	0.131643
Figure 5
5A		control	5.05	4.1	5.4	5.95	3.8	4.86	0.8968
		Brefeldin A	20.1	19.2	21.7	22.1	20.9	20.8	1.17898
		Brefeldin A+CAFs-CM	8.2	8.63	9.5	9.5	7.75	8.716	0.780404
		Brefeldin A+CAFs sh-NC-CM	7.5	9.9	9.6	8.9	7.9	8.76	1.04307
		Brefeldin A+CAFs sh-circ_0056886-CM	13.9	14.4	15.2	17	16.1	15.32	1.25579
5B	GRP78	control	0.93	0.91	0.99	1.07	1.1	1	0.083666
		Brefeldin A	1.45	1.43	1.5	1.65	1.61	1.528	0.0975705
		Brefeldin A+CAFs-CM	1.12	1.05	1.36	1.22	1.11	1.172	0.121532
		Brefeldin A+CAFs sh-NC-CM	1.12	1.16	1.26	1.22	1.09	1.17	0.07
		Brefeldin A+CAFs sh-circ_0056886-CM	1.35	1.33	1.45	1.51	1.23	1.374	0.108995
	CHOP	control	0.95	0.92	1.1	1.14	0.89	1	0.112472
		Brefeldin A	1.87	1.81	1.72	1.77	1.68	1.77	0.0744983
		Brefeldin A+CAFs-CM	1.32	1.36	1.43	1.45	1.39	1.39	0.0524404
		Brefeldin A+CAFs sh-NC-CM	1.35	1.3	1.37	1.42	1.48	1.384	0.068775
		Brefeldin A+CAFs sh-circ_0056886-CM	1.67	1.45	1.55	1.36	1.57	1.52	0.118743
	ATF6	control	0.91	1.03	1.07	1.12	0.87	1	0.106301
		Brefeldin A	2.34	2.03	2.11	2.12	2.25	2.17	0.123491
		Brefeldin A+CAFs-CM	1.63	1.59	1.65	1.46	1.39	1.544	0.11349
		Brefeldin A+CAFs sh-NC-CM	1.41	1.49	1.56	1.59	1.63	1.536	0.0870632
		Brefeldin A+CAFs sh-circ_0056886-CM	2	2.13	1.89	1.93	1.85	1.96	0.11
Figure 6
6B	Myometrial		Leiomyoma
	4.2		1.71
	3.52		1.36
	3.3		1.58
	4.02		1.74
	3.31		1.68
	4.18		1.05
	2.9		1.29
	3.73		1.35
	3.2		1.12
	2.73		0.85
	3.45		0.68
	3.68		0.84
	3.1		0.69
	2.95		0.58
	2.81		0.87
	2.69		0.43
	2.55		0.56
	3.75		1.23
	3.06		1.18
	2.89		0.78
	3.3		1.7
	1.9		0.8
	3.1		1.02
	2.8		1.5
	3.6		0.9
	2.8		0.7
	2.2		1.1
	2.5		1.6
	2.4		0.8
	2.22		1.4
6C		hsa_circ_0056686-WT+NC mimic	0.97	1.1	0.96	0.98	0.99	1	0.0570088
		hsa_circ_0056686-WT+miR-218-5p mimic	0.41	0.47	0.53	0.33	0.31	0.41	0.0927362
		hsa_circ_0056686-Mut+miR-218-5p mimic	1.03	0.97	0.96	1.08	0.96	1	0.0533854
		hsa_circ_0056686-Mut+NC mimic	0.91	0.97	1.02	1.01	0.96	0.974	0.0439318
6D		Bio-probe-NC	0.85	0.95	1.14	1.1	0.96	1	0.118533
		Bio-miR-515-5p-wt	2.15	2.19	2.07	2.38	2.33	2.224	0.128374
		Bio-miR-515-5p-mut	1.03	1.1	0.93	0.91	1.03	1	0.0787401
6E		vector	0.89	0.93	1.06	1.03	1.09	1	0.0860233
		hsa_circ_0056686	0.35	0.41	0.46	0.42	0.31	0.39	0.0595819
		sh-NC	1.1	1.02	0.86	0.94	1.08	1	0.1
		sh-hsa_circ_0056686	2.14	2.32	2.37	2.28	2.09	2.24	0.119791
Figure 7
7A		CAFssh-NC-CM	58.85	53.19	61.34	56.97	57.81	57.632	2.97633
		CAFssh-hsa_circ_0056686-CM	31.03	32.31	35.97	29.7	27.1	31.222	3.28144
		CAFssh-hsa_circ_0056686-CM+NC mimic	27.05	29.64	34.51	33.01	28.63	30.568	3.10226
		CAFssh-hsa_circ_0056686-CM+miR-515-5p mimic	13.67	10.68	9.86	14.64	9.37	11.644	2.36451
		CAFssh-hsa_circ_0056686-CM+NC inhibitor	28.08	36.87	31.49	35.89	29.05	32.276	3.96223
		CAFssh-hsa_circ_0056686-CM+miR-515-5p inhibitor	52.3	59.6	56.8	50.1	59.2	55.6	4.22907
7B		CAFssh-NC-CM	1.8	3.6	3.5	3.5	1.6	2.8	1.00747
		CAFssh-hsa_circ_0056686-CM	16.5	16.3	17.8	16.3	17.1	16.8	0.648074
		CAFssh-hsa_circ_0056686-CM+NC mimic	16.3	17.5	17.7	16.2	16.5	16.84	0.705691
		CAFssh-hsa_circ_0056686-CM+miR-515-5p mimic	27.68	28.44	26.95	26.15	26.68	27.18	0.894623
		CAFssh-hsa_circ_0056686-CM+NC inhibitor	15.6	15.2	17.5	16.6	17.8	16.54	1.1393
		CAFssh-hsa_circ_0056686-CM+miR-515-5p inhibitor	9.2	10.6	10.1	11.1	9	10	0.897218
7C	Bcl-2	CAFssh-NC-CM	0.85	0.92	1.1	1.09	1.04	1	0.110227
		CAFssh-hsa_circ_0056686-CM	0.39	0.62	0.46	0.65	0.43	0.51	0.11726
		CAFssh-hsa_circ_0056686-CM+NC mimic	0.53	0.41	0.65	0.48	0.55	0.524	0.0887694
		CAFssh-hsa_circ_0056686-CM+miR-515-5p mimic	0.38	0.2	0.21	0.3	0.21	0.26	0.0784219
		CAFssh-hsa_circ_0056686-CM+NC inhibitor	0.51	0.57	0.45	0.49	0.65	0.534	0.0779744
		CAFssh-hsa_circ_0056686-CM+miR-515-5p inhibitor	0.85	0.84	0.98	0.93	0.95	0.91	0.0620484
	Cleaved-caspase-3	CAFssh-NC-CM	1.04	1.1	0.89	0.93	1.04	1	0.0868907
		CAFssh-hsa_circ_0056686-CM	1.62	1.68	1.49	1.59	1.42	1.56	0.104163
		CAFssh-hsa_circ_0056686-CM+NC mimic	1.44	1.49	1.51	1.62	1.7	1.552	0.105688
		CAFssh-hsa_circ_0056686-CM+miR-515-5p mimic	2.41	2.39	2.38	2.28	2.3	2.352	0.0580517
		CAFssh-hsa_circ_0056686-CM+NC inhibitor	1.47	1.64	1.59	1.52	1.58	1.56	0.0659545
		CAFssh-hsa_circ_0056686-CM+miR-515-5p inhibitor	0.92	1.13	1.13	1.14	0.89	1.042	0.125579
7D	GRP78	CAFssh-NC-CM	0.87	1.13	1.12	0.95	0.93	1	0.117898
		CAFssh-hsa_circ_0056686-CM	1.58	1.69	1.79	1.52	1.77	1.67	0.117686
		CAFssh-hsa_circ_0056686-CM+NC mimic	1.62	1.61	1.74	1.65	1.63	1.65	0.0524404
		CAFssh-hsa_circ_0056686-CM+miR-515-5p mimic	2.75	2.64	2.61	2.89	2.68	2.714	0.11149
		CAFssh-hsa_circ_0056686-CM+NC inhibitor	1.58	1.52	1.66	1.69	1.66	1.622	0.0701427
		CAFssh-hsa_circ_0056686-CM+miR-515-5p inhibitor	1.14	0.89	0.98	1.15	1.09	1.05	0.112027
	CHOP	CAFssh-NC-CM	1.08	1.03	0.91	0.93	1.05	1	0.0754983
		CAFssh-hsa_circ_0056686-CM	2.33	2.45	2.37	2.43	2.37	2.39	0.0489898
		CAFssh-hsa_circ_0056686-CM+NC mimic	2.28	2.37	2.42	2.5	2.43	2.4	0.0815475
		CAFssh-hsa_circ_0056686-CM+miR-515-5p mimic	3.25	3.37	3.44	3.49	3.56	3.422	0.118617
		CAFssh-hsa_circ_0056686-CM+NC inhibitor	2.27	2.31	2.45	2.52	2.36	2.382	0.102323
		CAFssh-hsa_circ_0056686-CM+miR-515-5p inhibitor	1.16	1.35	1.33	1.29	1.18	1.262	0.0870057
	ATF6	CAFssh-NC-CM	0.95	0.93	1.15	1.06	0.91	1	0.10198
		CAFssh-hsa_circ_0056686-CM	2.68	2.84	2.78	2.64	2.81	2.75	0.0860233
		CAFssh-hsa_circ_0056686-CM+NC mimic	2.65	2.93	2.83	2.72	2.67	2.76	0.117898
		CAFssh-hsa_circ_0056686-CM+miR-515-5p mimic	3.41	3.45	3.63	3.59	3.67	3.55	0.114018
		CAFssh-hsa_circ_0056686-CM+NC inhibitor	2.75	2.92	2.66	2.69	2.63	2.73	0.115109
		CAFssh-hsa_circ_0056686-CM+miR-515-5p inhibitor	1.41	1.31	1.63	1.52	1.39	1.452	0.124579
7E	COL1A1	CAFssh-NC-CM	0.91	0.95	0.98	1.06	1.1	1	0.0784219
		CAFssh-hsa_circ_0056686-CM	0.67	0.68	0.7	0.59	0.6	0.648	0.0496991
		CAFssh-hsa_circ_0056686-CM+NC mimic	0.61	0.73	0.65	0.64	0.57	0.64	0.0591608
		CAFssh-hsa_circ_0056686-CM+miR-515-5p mimic	0.41	0.51	0.43	0.47	0.38	0.44	0.0509902
		CAFssh-hsa_circ_0056686-CM+NC inhibitor	0.55	0.63	0.58	0.7	0.71	0.634	0.0709225
		CAFssh-hsa_circ_0056686-CM+miR-515-5p inhibitor	0.82	0.97	0.87	0.95	0.95	0.912	0.0641872
	COL1A2	CAFssh-NC-CM	0.95	0.92	1.09	1.14	0.9	1	0.107935
		CAFssh-hsa_circ_0056686-CM	0.49	0.53	0.63	0.57	0.58	0.56	0.052915
		CAFssh-hsa_circ_0056686-CM+NC mimic	0.53	0.47	0.64	0.59	0.63	0.572	0.0715542
		CAFssh-hsa_circ_0056686-CM+miR-515-5p mimic	0.35	0.42	0.45	0.38	0.35	0.39	0.0441588
		CAFssh-hsa_circ_0056686-CM+NC inhibitor	0.45	0.59	0.65	0.48	0.68	0.57	0.101735
		CAFssh-hsa_circ_0056686-CM+miR-515-5p inhibitor	0.79	0.99	0.88	0.84	0.75	0.85	0.0924662
	COL3A1	CAFssh-NC-CM	1.06	0.83	0.93	1.1	1.08	1	0.115974
		CAFssh-hsa_circ_0056686-CM	0.47	0.45	0.53	0.55	0.41	0.482	0.0576194
		CAFssh-hsa_circ_0056686-CM+NC mimic	0.37	0.42	0.48	0.51	0.58	0.472	0.0810555
		CAFssh-hsa_circ_0056686-CM+miR-515-5p mimic	0.12	0.18	0.15	0.26	0.24	0.19	0.0591608
		CAFssh-hsa_circ_0056686-CM+NC inhibitor	0.38	0.52	0.55	0.61	0.44	0.5	0.0908295
		CAFssh-hsa_circ_0056686-CM+miR-515-5p inhibitor	0.93	0.87	0.92	1.07	0.91	0.94	0.0761577
